# Supplementary material for: National Early Warning Score (NEWS) Outperforms Quick Sepsis-Related Organ Failure (qSOFA) Score for Early Detection of Sepsis in the Emergency Department
Source: Antibiotics (Basel). 2022 Oct 31;11(11):1518. doi: 10.3390/antibiotics11111518 (PMC9686998; doi:10.3390/antibiotics11111518)
Supplement: Supplementary file 1 [file antibiotics-11-01518-s001.zip]

Archive with 1 entries (1 files):
- antibiotics-1973314-supplementary.pdf
